# Supplementary material for: Genome-Scale Identification, Phylogeny, Expression Profiling, and Functional Analysis of Sugarcane DUF4228 Family Involved in Drought Stress
Source: Plants (Basel). 2026 May 27;15(11):1641. doi: 10.3390/plants15111641 (PMC13259531; doi:10.3390/plants15111641)
Supplement: Supplementary file 1 [file plants-15-01641-s001.zip › Supplementary data.xlsx]

## Sheet: Table S1
Table S1.Analysis of gene IDs and protein physicochemical properties of the ScDUF4228 family genes
Gene ID	Gene name	Number of Amino Acid	Molecular Weight	Theoretical pI	Instability Index	Aliphatic Index	Grand Average of Hydropathicity
Sh_Ss01A0030425.t1	ScDUF4228-1	188	19410	6.37	77.97	81.22	0.02
Sh_So01A0034810.t1	ScDUF4228-2	216	22957	9.93	46.06	76.99	-0.457
Sh_Ss01C0041571.t1	ScDUF4228-3	192	19694.3	6.37	76.55	81.61	0.057
Sh_Ss01D0051856.t1	ScDUF4228-4	220	23344.3	9.22	47.13	77.82	-0.449
Sh_Ss01E0057380.t1	ScDUF4228-5	161	17724.3	9.71	78.94	82.42	-0.429
Sh_Ss01E0058059.t1	ScDUF4228-6	221	23415.3	9.22	45.48	77.92	-0.439
Sh_So01E0058090.t1	ScDUF4228-7	220	23343.3	9.54	43.29	77.82	-0.451
Sh_So01E0058115.t1	ScDUF4228-8	219	23286.3	9.68	46.4	77.72	-0.466
Sh_So01F0060033.t1	ScDUF4228-9	163	16152.2	7.68	52.94	80.61	0.139
Sh_So01F0063216.t1	ScDUF4228-10	161	17768.5	9.62	82.87	83.6	-0.393
Sh_So01G0068565.t1	ScDUF4228-11	161	17740.4	9.62	82.87	82.42	-0.408
Sh_So01I0076437.t1	ScDUF4228-12	188	19405	7.59	75.02	82.77	0.016
Sh_So01I0076665.t1	ScDUF4228-13	167	16436.6	7.68	51.91	81.08	0.178
Sh_So01I0079964.t1	ScDUF4228-14	161	17714.3	9.71	80.48	82.42	-0.424
Sh_So01I0080483.t1	ScDUF4228-15	215	22885.9	9.93	47.74	76.88	-0.468
Sh_So01J0085082.t1	ScDUF4228-16	161	17756.4	9.62	84.4	81.8	-0.424
Sh_So01K0090973.t1	ScDUF4228-17	217	23000.9	9.58	46.53	77.1	-0.441
Sh_So01K0091874.t1	ScDUF4228-18	221	23546.5	9.38	45.68	76.56	-0.487
Sh_So02B0099073.t1	ScDUF4228-19	309	33188.4	10.19	41.99	85.95	-0.208
Sh_So02C0103432.t1	ScDUF4228-20	178	19108.5	9.95	44.17	74.72	-0.639
Sh_So02E0109984.t1	ScDUF4228-21	189	19860.4	9.01	75.81	70	-0.319
Sh_So02E0109985.t1	ScDUF4228-22	188	19838.5	8.46	78.35	70.85	-0.281
Sh_So02E0111850.t1	ScDUF4228-23	178	19129.4	9.89	45.1	70.9	-0.674
Sh_Ss02G0121096.t1	ScDUF4228-24	178	19081.4	9.84	44.17	73.65	-0.653
Sh_So02H0127181.t1	ScDUF4228-25	360	39324.8	10.27	47.47	70.58	-0.579
Sh_Ss02I0131423.t1	ScDUF4228-26	190	19748.3	6.41	78.72	70.68	-0.24
Sh_Ss02I0133045.t1	ScDUF4228-27	339	36610	10.02	46.09	65.49	-0.743
Sh_Ss02J0138900.t1	ScDUF4228-28	328	35256.3	9.91	52.79	62.35	-0.752
Sh_So03A0143484.t1	ScDUF4228-29	211	21759.1	9.91	66.77	89.57	-0.025
Sh_So03C0149664.t1	ScDUF4228-30	349	37188.2	9.23	61.07	80.06	-0.18
Sh_So03C0151568.t1	ScDUF4228-31	208	22089.6	9.5	69.85	79.9	-0.315
Sh_So03C0151930.t1	ScDUF4228-32	307	33148.6	9.79	70.39	68.37	-0.516
Sh_Ss03D0155605.t1	ScDUF4228-33	219	23202.8	9.5	68.56	80.82	-0.256
Sh_So03E0157864.t1	ScDUF4228-34	154	17078.4	10.79	63.54	62.73	-0.614
Sh_So03E0157868.t1	ScDUF4228-35	332	35177.1	9.26	62.07	83.89	-0.139
Sh_So03E0159535.t1	ScDUF4228-36	209	22158.7	9.5	70.48	78.61	-0.333
Sh_So03E0159874.t1	ScDUF4228-37	275	29432.4	9.31	68.52	76.33	-0.366
Sh_Ss03F0164049.t1	ScDUF4228-38	209	22146.7	9.5	69.97	79.09	-0.316
Sh_Ss03F0165324.t1	ScDUF4228-39	232	24399.1	9.53	59.91	80.91	-0.113
Sh_So03G0168219.t1	ScDUF4228-40	208	22091.6	9.5	70.26	78.51	-0.339
Sh_Ss03G0168559.t1	ScDUF4228-41	280	30151.1	9.45	67.75	73.57	-0.445
Sh_So03H0170456.t1	ScDUF4228-42	311	33185.8	9.47	62.57	81.99	-0.192
Sh_So03H0171079.t1	ScDUF4228-43	173	18552.3	9.59	63.46	86.24	-0.343
Sh_So03H0172557.t1	ScDUF4228-44	275	29415.3	9.21	68.52	77.75	-0.356
Sh_So03H0173371.t1	ScDUF4228-45	232	24301.9	9.3	57.54	80.91	-0.095
Sh_Ss03I0174424.t1	ScDUF4228-46	183	19844.6	11.08	64.92	67.27	-0.548
Sh_Ss03J0180696.t1	ScDUF4228-47	208	22089.6	9.5	72.46	78.99	-0.326
Sh_Ss03J0181161.t1	ScDUF4228-48	260	28039.7	9.4	70.55	72.85	-0.496
Sh_Ss03K0184711.t1	ScDUF4228-49	206	21061.7	8.59	61.25	72.77	-0.135
Sh_So04A0188772.t1	ScDUF4228-50	316	34593.2	10.69	53.52	80.73	-0.299
Sh_So04A0188832.t1	ScDUF4228-51	169	18873.2	9.65	49.62	77.46	-0.823
Sh_So04B0192290.t1	ScDUF4228-52	169	18936.2	9.2	53.57	77.46	-0.837
Sh_Ss04C0195537.t1	ScDUF4228-53	312	34495.1	10.44	54.3	79.84	-0.366
Sh_Ss04C0195585.t1	ScDUF4228-54	168	18761	9.2	48.5	77.32	-0.833
Sh_So04D0196927.t1	ScDUF4228-55	210	22240.3	9.51	60.19	78.19	-0.308
Sh_So04D0196931.t1	ScDUF4228-56	197	20900.8	8.66	53.4	76.4	-0.204
Sh_So04D0198877.t1	ScDUF4228-57	309	33862.2	10.59	55.97	78.12	-0.326
Sh_So04E0200505.t1	ScDUF4228-58	209	22168.3	9.55	57.52	79.04	-0.274
Sh_So04E0200508.t1	ScDUF4228-59	232	24748.1	5.04	50.28	81.68	-0.123
Sh_Ss04E0202430.t1	ScDUF4228-60	237	25585.8	11.12	50.09	77.59	-0.436
Sh_Ss04F0204110.t1	ScDUF4228-61	210	22356.6	9.65	55.84	81.43	-0.211
Sh_Ss04F0204112.t1	ScDUF4228-62	201	21572.6	9.76	70.38	73.38	-0.358
Sh_So04F0204113.t1	ScDUF4228-63	232	25032.5	5.59	54.06	81.25	-0.192
Sh_Ss04F0205991.t1	ScDUF4228-64	168	18749	9.2	48.26	77.92	-0.812
Sh_Ss04G0206770.t1	ScDUF4228-65	315	34524.1	10.69	53.77	81.27	-0.288
Sh_Ss04G0207545.t1	ScDUF4228-66	288	31641.3	9.98	63.53	81.04	-0.327
Sh_Ss04G0207548.t1	ScDUF4228-67	210	22230.3	9.36	60.05	80.05	-0.268
Sh_Ss04G0209439.t1	ScDUF4228-68	303	33092.4	10.39	52.64	81.29	-0.289
Sh_Ss04G0209494.t1	ScDUF4228-69	168	18775	9.2	50.44	77.32	-0.833
Sh_Ss04H0211037.t1	ScDUF4228-70	210	22250.4	9.51	58.64	81.48	-0.24
Sh_Ss04H0211040.t1	ScDUF4228-71	197	20951.8	6.75	59.62	77.36	-0.215
Sh_Ss04H0211056.t1	ScDUF4228-72	210	22298.4	9.36	60.35	80.05	-0.258
Sh_Ss04H0211059.t1	ScDUF4228-73	232	24772.2	5.17	51.55	81.25	-0.14
Sh_So04I0213900.t2	ScDUF4228-74	179	19640.9	9.99	40.42	69.27	-0.818
Sh_So04I0214699.t1	ScDUF4228-75	211	22396.6	9.51	59.49	81.52	-0.238
Sh_So04I0216545.t1	ScDUF4228-76	316	34487	10.79	53.1	79.81	-0.292
Sh_So04J0217904.t1	ScDUF4228-77	209	22152.2	9.51	60.1	80.43	-0.267
Sh_So04J0217906.t1	ScDUF4228-78	209	22140.3	9.54	57	80.43	-0.239
Sh_So04J0217907.t1	ScDUF4228-79	210	22240.4	9.51	55.51	80.52	-0.235
Sh_So04J0217909.t1	ScDUF4228-80	232	24762.1	5.17	51.55	81.25	-0.137
Sh_So04J0218819.t1	ScDUF4228-81	316	34498	10.59	52.67	80.73	-0.283
Sh_So07B0269851.t1	ScDUF4228-82	184	19449	10.34	40.79	73.75	-0.596
Sh_So07B0269918.t1	ScDUF4228-83	287	31431	10.74	64.61	78.92	-0.46
Sh_Ss07D0275077.t1	ScDUF4228-84	185	19455	10.23	39.06	73.89	-0.545
Sh_Ss07D0275103.t1	ScDUF4228-85	287	31401.9	10.73	64.19	77.87	-0.498
Sh_So07D0275108.t1	ScDUF4228-86	247	26710.6	10.72	56.91	76.72	-0.489
Sh_Ss07E0277687.t1	ScDUF4228-87	170	18526.3	9.57	67.42	80.47	-0.382
Sh_So07E0278330.t1	ScDUF4228-88	178	18804.3	10.34	38.65	76.24	-0.54
Sh_So07F0280607.t1	ScDUF4228-89	287	31333.9	10.85	64.6	78.92	-0.449
Sh_Ss07I0288021.t1	ScDUF4228-90	188	19585.1	10.61	34.61	73.3	-0.544
Sh_Ss07I0288065.t1	ScDUF4228-91	247	26763.6	10.29	59.47	76.32	-0.484
Sh_So07J0289014.t1	ScDUF4228-92	184	19447	10.34	40.18	74.78	-0.58
Sh_So07J0291155.t1	ScDUF4228-93	178	18834.3	10.34	38.43	76.24	-0.542
Sh_So07K0293274.t1	ScDUF4228-94	188	19616.2	10.47	35.09	73.3	-0.53
Sh_So07K0293311.t1	ScDUF4228-95	359	38528	11.51	73.31	69.14	-0.578
Sh_So07L0294679.t1	ScDUF4228-96	283	30226.9	11.04	52.12	72.9	-0.252
Sh_So09A0310090.t1	ScDUF4228-97	168	17942.5	9.53	63.65	88.81	-0.25
Sh_So09D0319361.t1	ScDUF4228-98	208	22061.6	9.5	69.85	78.99	-0.326
Sh_So09E0322260.t1	ScDUF4228-99	173	18538.2	9.59	61.85	85.66	-0.341
Sh_So09F0325494.t1	ScDUF4228-100	133	13975.7	8.77	59.2	69.1	-0.427
Sh_So09F0326028.t1	ScDUF4228-101	245	25927.7	6.44	62.39	90.16	-0.062
Sh_Ss09G0328758.t1	ScDUF4228-102	94	10024.8	8.77	44.17	105.96	0.313
Sh_So09G0329273.t1	ScDUF4228-103	322	34054.3	6.9	63.89	75.06	-0.363
Sh_Ss09H0331169.t1	ScDUF4228-104	168	17981.8	9.67	52.78	89.94	-0.273
Sh_Ss09H0332050.t1	ScDUF4228-105	170	18468.2	9.69	64.37	81.06	-0.351
Sh_Ss09H0332538.t1	ScDUF4228-106	322	34053.3	7.23	63.48	75.06	-0.363
Sh_Ss09I0334358.t1	ScDUF4228-107	170	18233	9.59	59.6	87.18	-0.331
Sh_So09I0335309.t1	ScDUF4228-108	177	19199	9.88	64.39	78.42	-0.408
Sh_So10A0001071.t1	ScDUF4228-109	277	29652.1	11.13	50	72.06	-0.339
Sh_So10A0001811.t1	ScDUF4228-110	207	21385.3	8.58	44.62	75.7	-0.013
Sh_Ss10B0003638.t1	ScDUF4228-111	277	29604.1	11.13	50.9	73.47	-0.334
Sh_So10B0004265.t1	ScDUF4228-112	206	21253	9.29	52.11	72.77	-0.143
Sh_So10C0005963.t1	ScDUF4228-113	178	19454.7	10.12	39.04	70.22	-0.774
Sh_So10C0006043.t1	ScDUF4228-114	293	31330.2	11.01	55.23	75.09	-0.26
Sh_So10C0006609.t1	ScDUF4228-115	202	21011.6	9.13	44.63	76.58	-0.221
Sh_So10D0008109.t1	ScDUF4228-116	277	29628.2	11.13	50.52	73.83	-0.335
Sh_Ss10F0013842.t1	ScDUF4228-117	206	20987.6	8.57	57.01	73.74	-0.132
Sh_So10G0015589.t1	ScDUF4228-118	284	30398.1	10.88	49.33	71.3	-0.243
Sh_So10G0016957.t1	ScDUF4228-119	211	21724.4	9.18	51.88	73.84	-0.172
Sh_So10H0019264.t1	ScDUF4228-120	211	21680.3	9.18	51.88	73.84	-0.185
Sh_Ss10I0021182.t1	ScDUF4228-121	278	29719.2	11.01	49.49	72.84	-0.334
Sh_Ss10I0021798.t1	ScDUF4228-122	210	21516.1	8.58	58.69	71.38	-0.191
Sh_So10K0025609.t1	ScDUF4228-123	309	33116.1	10.77	49.46	73.07	-0.282
Sh_Ss10K0026432.t1	ScDUF4228-124	197	20225.7	8.57	55.85	73.6	-0.142
Sh_Ss10L0028282.t1	ScDUF4228-125	173	18637.4	9.59	59.63	85.66	-0.342
Sh_So10L0028614.t1	ScDUF4228-126	211	21710.4	9.18	51.88	73.84	-0.173

## Sheet: Table S2
Table S2.Nonsynonymous (Ka)/synonymous (Ks) ratio of the ScDUF4228 gene family
Gene 1	Gene 2	Ka	Ks	Ka/Ks
ScDUF4228-59	ScDUF4228-71	0.0139593	0.00638982	2.18462
ScDUF4228-50	ScDUF4228-76	0.00721159	0.00398937	1.8077
ScDUF4228-125	ScDUF4228-104	0.0223594	0.0136367	1.63964
ScDUF4228-109	ScDUF4228-111	0.00667598	0.00437638	1.52546
ScDUF4228-4	ScDUF4228-8	0.00835082	0.00572522	1.4586
ScDUF4228-56	ScDUF4228-59	0.0186707	0.0128345	1.45473
ScDUF4228-23	ScDUF4228-27	0.00999598	0.0076629	1.30446
ScDUF4228-56	ScDUF4228-73	0.0163431	0.0127663	1.28018
ScDUF4228-66	ScDUF4228-72	0.0235257	0.0201532	1.16734
ScDUF4228-111	ScDUF4228-114	0.0050028	0.00437319	1.14397
ScDUF4228-2	ScDUF4228-8	0.00638076	0.00580835	1.09855
ScDUF4228-8	ScDUF4228-15	0.00638076	0.00580835	1.09855
ScDUF4228-7	ScDUF4228-18	0.00621765	0.00571976	1.08705
ScDUF4228-50	ScDUF4228-81	0.00431552	0.00399735	1.0796
ScDUF4228-115	ScDUF4228-119	0.0135469	0.0126786	1.06849
ScDUF4228-125	ScDUF4228-97	0.00808997	0.0076629	1.05573
ScDUF4228-101	ScDUF4228-103	0.0907167	0.0861047	1.05356
ScDUF4228-99	ScDUF4228-104	0.0162023	0.015585	1.03961
ScDUF4228-51	ScDUF4228-69	0.00798588	0.00795763	1.00355
ScDUF4228-20	ScDUF4228-23	0.0150507	0.0153852	0.978259
ScDUF4228-30	ScDUF4228-35	0.0551185	0.0563835	0.977565
ScDUF4228-109	ScDUF4228-114	0.0083543	0.00877845	0.951684
ScDUF4228-101	ScDUF4228-106	0.0928121	0.0976582	0.950378
ScDUF4228-68	ScDUF4228-76	0.00751886	0.00835663	0.899748
ScDUF4228-68	ScDUF4228-81	0.00751321	0.00837413	0.897193
ScDUF4228-115	ScDUF4228-126	0.0112615	0.0127122	0.885881
ScDUF4228-57	ScDUF4228-60	0.047714	0.0540288	0.883122
ScDUF4228-89	ScDUF4228-95	0.0601003	0.0680713	0.882902
ScDUF4228-50	ScDUF4228-57	0.010331	0.0123587	0.835931
ScDUF4228-37	ScDUF4228-41	0.0650122	0.0777853	0.83579
ScDUF4228-53	ScDUF4228-60	0.0497365	0.0597601	0.832269
ScDUF4228-41	ScDUF4228-44	0.0674808	0.0813758	0.82925
ScDUF4228-50	ScDUF4228-60	0.0436342	0.0539801	0.808339
ScDUF4228-60	ScDUF4228-68	0.0436342	0.0539801	0.808339
ScDUF4228-110	ScDUF4228-112	0.120028	0.149743	0.801557
ScDUF4228-50	ScDUF4228-53	0.02569	0.0321428	0.799246
ScDUF4228-53	ScDUF4228-76	0.028733	0.0363623	0.790186
ScDUF4228-53	ScDUF4228-81	0.0287116	0.0364387	0.787943
ScDUF4228-66	ScDUF4228-77	0.0257443	0.0331309	0.777046
ScDUF4228-32	ScDUF4228-44	0.0573103	0.0738521	0.776014
ScDUF4228-32	ScDUF4228-37	0.0554658	0.0738521	0.751039
ScDUF4228-40	ScDUF4228-47	0.00438117	0.00604233	0.72508
ScDUF4228-63	ScDUF4228-71	0.00928266	0.012814	0.724416
ScDUF4228-76	ScDUF4228-81	0.00576372	0.00800008	0.720458
ScDUF4228-50	ScDUF4228-65	0.00577759	0.00804297	0.71834
ScDUF4228-50	ScDUF4228-68	0.00299626	0.00417538	0.717602
ScDUF4228-57	ScDUF4228-76	0.0118273	0.0164898	0.717246
ScDUF4228-57	ScDUF4228-81	0.0118185	0.0165239	0.715239
ScDUF4228-52	ScDUF4228-64	0.00530976	0.0075205	0.706038
ScDUF4228-102	ScDUF4228-105	0.0608442	0.0862192	0.705691
ScDUF4228-59	ScDUF4228-80	0.00389232	0.00555044	0.701263
ScDUF4228-59	ScDUF4228-63	0.0117324	0.0167996	0.698372
ScDUF4228-125	ScDUF4228-107	0.00530506	0.00763365	0.694957
ScDUF4228-104	ScDUF4228-107	0.0107625	0.015585	0.69057
ScDUF4228-85	ScDUF4228-95	0.0645146	0.0952728	0.677156
ScDUF4228-55	ScDUF4228-72	0.0085471	0.0126585	0.675205
ScDUF4228-51	ScDUF4228-52	0.00531681	0.00794709	0.669026
ScDUF4228-37	ScDUF4228-48	0.0510026	0.0762707	0.668705
ScDUF4228-51	ScDUF4228-64	0.00531446	0.00795763	0.667844
ScDUF4228-51	ScDUF4228-54	0.0106574	0.0160434	0.664284
ScDUF4228-54	ScDUF4228-64	0.00530272	0.00801076	0.66195
ScDUF4228-35	ScDUF4228-42	0.0104362	0.0160703	0.649414
ScDUF4228-25	ScDUF4228-27	0.0998801	0.154113	0.648095
ScDUF4228-85	ScDUF4228-89	0.0184501	0.0288071	0.640472
ScDUF4228-32	ScDUF4228-48	0.0511803	0.0812343	0.630033
ScDUF4228-55	ScDUF4228-77	0.00213751	0.0034254	0.624019
ScDUF4228-41	ScDUF4228-48	0.022617	0.0364972	0.61969
ScDUF4228-112	ScDUF4228-122	0.027183	0.0443635	0.612734
ScDUF4228-34	ScDUF4228-46	0.0726868	0.120348	0.603971
ScDUF4228-65	ScDUF4228-81	0.00722897	0.012097	0.597582
ScDUF4228-52	ScDUF4228-69	0.0120003	0.0201084	0.596777
ScDUF4228-110	ScDUF4228-122	0.0951663	0.162228	0.58662
ScDUF4228-63	ScDUF4228-73	0.00978009	0.0167215	0.584879
ScDUF4228-27	ScDUF4228-28	0.0662413	0.113786	0.582157
ScDUF4228-85	ScDUF4228-91	0.0336717	0.0608589	0.553275
ScDUF4228-2	ScDUF4228-17	0.00635148	0.0116056	0.547275
ScDUF4228-31	ScDUF4228-47	0.00658501	0.0121154	0.543526
ScDUF4228-114	ScDUF4228-123	0.0303435	0.056202	0.5399
ScDUF4228-70	ScDUF4228-78	0.0172949	0.0321076	0.538655
ScDUF4228-59	ScDUF4228-73	0.00584988	0.0111216	0.525992
ScDUF4228-52	ScDUF4228-54	0.0146802	0.0283818	0.51724
ScDUF4228-55	ScDUF4228-70	0.0128759	0.0254262	0.506402
ScDUF4228-25	ScDUF4228-28	0.150589	0.304231	0.494982
ScDUF4228-10	ScDUF4228-11	0.00279721	0.00571976	0.489042
ScDUF4228-109	ScDUF4228-121	0.0312426	0.0640492	0.48779
ScDUF4228-116	ScDUF4228-121	0.0277505	0.0591629	0.469052
ScDUF4228-111	ScDUF4228-121	0.0277465	0.0591856	0.468805
ScDUF4228-117	ScDUF4228-122	0.0111485	0.024467	0.455654
ScDUF4228-122	ScDUF4228-124	0.00694449	0.0153852	0.451376
ScDUF4228-112	ScDUF4228-117	0.0254164	0.0585346	0.434211
ScDUF4228-91	ScDUF4228-95	0.0228154	0.0527976	0.432131
ScDUF4228-64	ScDUF4228-69	0.00264901	0.006247	0.424045
ScDUF4228-30	ScDUF4228-42	0.0152833	0.0371977	0.410866
ScDUF4228-37	ScDUF4228-44	0.00322408	0.00795763	0.405155
ScDUF4228-109	ScDUF4228-116	0.00667691	0.0176544	0.378202
ScDUF4228-2	ScDUF4228-7	0.00210971	0.00579154	0.364274
ScDUF4228-7	ScDUF4228-15	0.00211865	0.00582527	0.363699
ScDUF4228-31	ScDUF4228-40	0.00658501	0.0182472	0.360877
ScDUF4228-33	ScDUF4228-40	0.00443952	0.0123587	0.359223
ScDUF4228-31	ScDUF4228-33	0.00667289	0.0185864	0.35902
ScDUF4228-117	ScDUF4228-124	0.00926653	0.0259766	0.356726
ScDUF4228-23	ScDUF4228-24	0.0100001	0.0280835	0.356086
ScDUF4228-97	ScDUF4228-99	0.00539086	0.0153458	0.351292
ScDUF4228-125	ScDUF4228-99	0.00260304	0.0074907	0.347503
ScDUF4228-11	ScDUF4228-14	0.00560358	0.0162059	0.345774
ScDUF4228-99	ScDUF4228-107	0.00530506	0.0153458	0.345701
ScDUF4228-61	ScDUF4228-79	0.00856693	0.025359	0.337826
ScDUF4228-54	ScDUF4228-69	0.00264667	0.00801076	0.33039
ScDUF4228-20	ScDUF4228-24	0.00498548	0.0153655	0.32446
ScDUF4228-118	ScDUF4228-121	0.00997383	0.0312895	0.31876
ScDUF4228-114	ScDUF4228-116	0.00500349	0.0176414	0.283622
ScDUF4228-121	ScDUF4228-123	0.0124778	0.0475452	0.26244
ScDUF4228-111	ScDUF4228-116	0.00333195	0.013192	0.252574
ScDUF4228-119	ScDUF4228-120	0.00431889	0.0180099	0.239807
ScDUF4228-58	ScDUF4228-61	0.00860996	0.0385317	0.223451
ScDUF4228-3	ScDUF4228-12	0.00988686	0.0528562	0.187052
ScDUF4228-119	ScDUF4228-126	0.00215401	0.0119943	0.179587
ScDUF4228-20	ScDUF4228-25	0.0024886	0.0153655	0.16196
ScDUF4228-39	ScDUF4228-45	0.00592498	0.0382597	0.154862
ScDUF4228-1	ScDUF4228-12	0.00989501	0.0665256	0.14874
ScDUF4228-90	ScDUF4228-94	0.00489598	0.0399651	0.122506
ScDUF4228-120	ScDUF4228-126	0.0021544	0.018055	0.119324
ScDUF4228-5	ScDUF4228-11	0.00279655	0.0244421	0.114416
ScDUF4228-5	ScDUF4228-14	0.0027959	0.0244587	0.114311
ScDUF4228-31	ScDUF4228-38	0.00438357	0.0496819	0.0882328
ScDUF4228-38	ScDUF4228-40	0.00218739	0.0307105	0.071226
ScDUF4228-33	ScDUF4228-38	0.00221648	0.0312871	0.0708431
ScDUF4228-103	ScDUF4228-106	0.00140614	0.0239861	0.0586233
ScDUF4228-36	ScDUF4228-38	0.00218739	0.0433557	0.0504521
ScDUF4228-2	ScDUF4228-15	0	0.09842	0
ScDUF4228-4	ScDUF4228-6	0	0.00768	0
ScDUF4228-1	ScDUF4228-3	0	0.0326493	0
ScDUF4228-6	ScDUF4228-17	0	0.0115944	0
ScDUF4228-9	ScDUF4228-13	0	0.00737107	0

## Sheet: Table S3
Table S3. The expression of ScDUF4228 family genes under circadian rhythm was determined by the RNA-Seq data .
Gene ID	Gene name	Circadian Rhythms day1-06:00	Circadian Rhythms day1-08:00	Circadian Rhythms day1-10:00	Circadian Rhythms day1-12:00	Circadian Rhythms day1-14:00	Circadian Rhythms day1-16:00	Circadian Rhythms day1-18:00	Circadian Rhythms day1-22:00	Circadian Rhythms day2-04:00	Circadian Rhythms day2-06:00
Sh_Ss01A0030425.t1	ScDUF4228-1	0	0	0	0.015603	0	0	0	0	0	0
Sh_So01A0034810.t1	ScDUF4228-2	0.0927267	0.0530037	0.221726	1.56126	2.97258	1.2703	1.46836	0.219082	0.0112227	0.0695013
Sh_Ss01C0041571.t1	ScDUF4228-3	0	0	0.00216167	0.0803433	0.399574	0.0499047	0	0	0	0
Sh_Ss01D0051856.t1	ScDUF4228-4	0.102633	0.407013	0.752776	2.76346	2.78274	1.22411	0.637832	0.310635	0.171971	0.15143
Sh_Ss01E0057380.t1	ScDUF4228-5	0	0	0	0	0	0	0	0	0	0
Sh_Ss01E0058059.t1	ScDUF4228-6	0.09429	0.165294	0.500923	2.00601	2.41508	0.594318	0.51276	0.397403	0.0118797	0.200186
Sh_So01E0058090.t1	ScDUF4228-7	0.164537	0.236483	0.252845	1.21699	2.71655	0.525511	0.474593	0.413346	0.259506	0.109265
Sh_So01E0058115.t1	ScDUF4228-8	0.130475	0.288526	0.472777	0.874219	2.19631	0.914467	0.483963	0.48932	0.168663	0.236495
Sh_So01F0060033.t1	ScDUF4228-9	0	0	0	0	0	0	0	0	0	0
Sh_So01F0063216.t1	ScDUF4228-10	0	0	0	0	0	0	0	0	0	0
Sh_So01G0068565.t1	ScDUF4228-11	0	0	0	0	0	0	0	0	0	0
Sh_So01I0076437.t1	ScDUF4228-12	0	0	0.0485607	0.099058	0	0.0929533	0	0	0	0
Sh_So01I0076665.t1	ScDUF4228-13	0	0	0	0.00183233	0	0	0	0	0	0
Sh_So01I0079964.t1	ScDUF4228-14	0	0	0	0	0	0	0	0	0	0
Sh_So01I0080483.t1	ScDUF4228-15	0.098766	0.068429	0.543281	1.78102	3.17318	2.15249	1.60174	0.325596	0.0250503	0.0755447
Sh_So01J0085082.t1	ScDUF4228-16	0	0	0	0	0	0	0	0	0	0
Sh_So01K0090973.t1	ScDUF4228-17	0.0225967	0.110441	0.499361	3.87659	4.69732	2.45395	0.954301	0.292696	0.0707763	0.0355603
Sh_So01K0091874.t1	ScDUF4228-18	0.202186	0.080708	0.392548	2.06867	3.58428	1.24677	0.886529	0.305759	0.0954273	0.112828
Sh_So02B0099073.t1	ScDUF4228-19	0.49137	1.20504	0.974411	1.41386	0.306898	0.296834	0.050028	0.193048	0.356957	0.304597
Sh_So02C0103432.t1	ScDUF4228-20	2.6331	0.78178	4.50703	2.29155	3.29724	3.38475	3.81683	6.39874	3.34581	4.67984
Sh_So02E0109984.t1	ScDUF4228-21	0.140332	0.349793	0.138614	0.0109517	0.079233	0.0291587	0	0	0.23804	0.027683
Sh_So02E0109985.t1	ScDUF4228-22	0.0740523	0.332973	0.0257767	0.00750833	0.0918437	0.0203577	0	0	0.144728	0
Sh_So02E0111850.t1	ScDUF4228-23	4.64405	1.80456	7.58673	7.5371	6.86565	8.51251	12.2876	17.2596	7.86889	4.98604
Sh_Ss02G0121096.t1	ScDUF4228-24	1.42115	0.43825	2.96522	1.76106	2.12405	2.02894	1.96342	2.52031	1.53081	1.85916
Sh_So02H0127181.t1	ScDUF4228-25	0.615117	0.293049	1.75322	1.21756	0.979069	0.997256	0.844625	1.36735	0.626479	1.0051
Sh_Ss02I0131423.t1	ScDUF4228-26	0.0150667	0.03634	0	0.0628007	0.0479457	0.0854087	0	0	0.033899	0
Sh_Ss02I0133045.t1	ScDUF4228-27	0.304326	0.326368	0.834682	0.63423	0.412341	0.500417	0.448841	0.491993	0.32741	0.488822
Sh_Ss02J0138900.t1	ScDUF4228-28	0.241551	0.4988	0.890225	1.00162	0.573358	0.632386	1.06188	0.864755	0.251153	0.839985
Sh_So03A0143484.t1	ScDUF4228-29	1.58894	2.86045	0.787523	2.4167	3.54016	1.53968	1.00735	1.82153	0.89025	0.71579
Sh_So03C0149664.t1	ScDUF4228-30	0	0	0	0	0	0	0	0	0	0
Sh_So03C0151568.t1	ScDUF4228-31	0.005212	0	0.00586367	0	0	0.00753133	0	0	0	0.0222367
Sh_So03C0151930.t1	ScDUF4228-32	0.0325317	0.153916	0.0788203	0.0235867	0	0.00312333	0	0.0214333	0.141681	0.033976
Sh_Ss03D0155605.t1	ScDUF4228-33	0	0	0	0	0	0	0	0	0	0
Sh_So03E0157864.t1	ScDUF4228-34	0	0	0	0	0	0	0	0	0	0
Sh_So03E0157868.t1	ScDUF4228-35	0	0	0	0.010744	0	0	0	0	0	0
Sh_So03E0159535.t1	ScDUF4228-36	0.0104273	0	0.00471167	0	0	0	0	0	0	0.0177047
Sh_So03E0159874.t1	ScDUF4228-37	0.120279	0.21322	0.115284	0	0	0	0	0.0412697	0.103825	0.132686
Sh_Ss03F0164049.t1	ScDUF4228-38	0	0	0	0	0	0	0	0	0	0
Sh_Ss03F0165324.t1	ScDUF4228-39	0.068611	0	0	0	0	0.043148	0.037953	0.0686393	0	0
Sh_So03G0168219.t1	ScDUF4228-40	0	0	0	0	0	0.136354	0	0.00868333	0	0
Sh_Ss03G0168559.t1	ScDUF4228-41	0.007912	0.0288177	0	0	0	0	0	0	0	0
Sh_So03H0170456.t1	ScDUF4228-42	0	0	0	0	0	0	0	0	0	0
Sh_So03H0171079.t1	ScDUF4228-43	0	0	0	0	0	0	0	0	0	0
Sh_So03H0172557.t1	ScDUF4228-44	0.119306	0.268572	0.108422	0	0	0.00538633	0	0.078438	0.142178	0.227261
Sh_So03H0173371.t1	ScDUF4228-45	0.0434943	0	0	0.041328	0	0	0	0.063644	0	0
Sh_Ss03I0174424.t1	ScDUF4228-46	2.11559	4.04092	1.9691	2.53398	1.92931	1.46412	1.51277	4.96477	6.16104	4.7599
Sh_Ss03J0180696.t1	ScDUF4228-47	0	0	0	0	0	0	0	0	0	0.00444733
Sh_Ss03J0181161.t1	ScDUF4228-48	0.111201	0.128169	0	0.083012	0.0532503	0.021446	0.0282743	0.0137267	0.120379	0.240762
Sh_Ss03K0184711.t1	ScDUF4228-49	0	0.0754133	0	0.0592597	0.092551	0	0	0.011434	0	0.03103
Sh_So04A0188772.t1	ScDUF4228-50	0.047907	0.0289203	0.0159503	0.0180623	0	0	0	0.0355993	0.0528467	0.0239947
Sh_So04A0188832.t1	ScDUF4228-51	1.65925	3.42893	1.61859	2.6492	2.60609	2.29917	5.72563	2.04739	2.24413	1.66553
Sh_So04B0192290.t1	ScDUF4228-52	1.38032	2.7356	1.42971	2.23184	3.44854	3.01639	3.57684	1.7202	1.79318	1.39331
Sh_Ss04C0195537.t1	ScDUF4228-53	0.0507363	0.0153857	0.0115957	0	0	0	0	0.0398783	0.0466723	0.010459
Sh_Ss04C0195585.t1	ScDUF4228-54	1.63765	3.52676	2.14548	1.89145	2.24318	2.11094	3.40679	1.83704	1.9615	1.7158
Sh_So04D0196927.t1	ScDUF4228-55	0.0595813	0	0.00779	0.0645633	0.0151577	0.13659	0.0527063	0.072337	0.00846367	0.0144893
Sh_So04D0196931.t1	ScDUF4228-56	0	0	0	0	0	0	0	0	0	0
Sh_So04D0198877.t1	ScDUF4228-57	0	0.014157	0	0	0	0	0	0	0	0.120384
Sh_So04E0200505.t1	ScDUF4228-58	0.0719267	0	0	0	0	0	0	0.0492847	0	0
Sh_So04E0200508.t1	ScDUF4228-59	0	0.0995983	0	0.057071	0.062878	0.195371	0.0155983	0.0463987	0	0.00768067
Sh_Ss04E0202430.t1	ScDUF4228-60	0.375442	0.852109	0.210231	0.271582	0.239828	0.771917	0.228777	0.558248	1.17418	0.917057
Sh_Ss04F0204110.t1	ScDUF4228-61	0	0	0.00611733	0	0	0.0218283	0.0203247	0.010482	0.024707	0
Sh_Ss04F0204112.t1	ScDUF4228-62	0	0	0.00639	0	0	0.0243163	0.0228993	0.0116707	0.026644	0
Sh_So04F0204113.t1	ScDUF4228-63	0	0	0	0	0.060098	0	0	0	0	0
Sh_Ss04F0205991.t1	ScDUF4228-64	2.13524	3.99446	3.68904	4.00482	4.5133	3.25027	3.89494	3.47042	2.61179	2.64962
Sh_Ss04G0206770.t1	ScDUF4228-65	0.0826893	0.0418707	0.0282787	0.0129	0	0.00332067	0	0.048951	0.107053	0.102103
Sh_Ss04G0207545.t1	ScDUF4228-66	0	0	0	0	0	0	0	0.0229443	0	0
Sh_Ss04G0207548.t1	ScDUF4228-67	0.109014	0	0	0.005385	0.009371	0.081978	0.0988733	0.005174	0.00846367	0
Sh_Ss04G0209439.t1	ScDUF4228-68	0.0562123	0.0424697	0.0265953	0.0138113	0	0.00859	0	0.0396237	0.0748453	0.0221363
Sh_Ss04G0209494.t1	ScDUF4228-69	5.97817	7.77324	3.95581	6.30051	5.29106	2.92615	5.59726	4.34823	5.19747	4.24381
Sh_Ss04H0211037.t1	ScDUF4228-70	0.0332677	0	0.00611733	0.0165307	0	0	0.0794397	0.0330377	0	0
Sh_Ss04H0211040.t1	ScDUF4228-71	0	0.088505	0.005843	0	0.051151	0.016634	0.0294577	0	0	0.025934
Sh_Ss04H0211056.t1	ScDUF4228-72	0.0911103	0	0	0.0223723	0.0243647	0.196405	0.22869	0.820753	0.090301	0.113652
Sh_Ss04H0211059.t1	ScDUF4228-73	0	0.00798067	0	0.0955367	0.135243	0.0523293	0.0619593	0	0	0
Sh_So04I0213900.t2	ScDUF4228-74
Sh_So04I0214699.t1	ScDUF4228-75	0.0715043	0	0.00775333	0.0835913	0.0554593	0.445819	0.0450057	0.0666267	0.0370467	0.026309
Sh_So04I0216545.t1	ScDUF4228-76	0.0173723	0.0178383	0.012002	0.00725	0	0	0	0	0.0308687	0
Sh_So04J0217904.t1	ScDUF4228-77	0	0	0.007827	0.0754143	0.0195263	0.080051	0.0485047	0.0221787	0.008504	0.0145583
Sh_So04J0217906.t1	ScDUF4228-78	0.0278983	0	0	0.076676	0	0.0827417	0.0236967	0.189774	0.015221	0
Sh_So04J0217907.t1	ScDUF4228-79	0.02989	0	0.0281743	0.0136307	0.00299367	0.266301	0.0354293	0.153275	0.0307057	0
Sh_So04J0217909.t1	ScDUF4228-80	0.0153297	0.0212867	0.103686	0.300301	0.25005	0.402989	0.0319347	0.0236423	0.0243963	0.00768067
Sh_So04J0218819.t1	ScDUF4228-81	0.196552	0.124263	0	0.0335613	0	0.0411753	0	0.0850503	0.056096	0.0583683
Sh_So07B0269851.t1	ScDUF4228-82	0.0596177	0.0920213	0.353162	0.971535	0.387668	0.439026	0.745105	0.508264	0.416488	0.466287
Sh_So07B0269918.t1	ScDUF4228-83	0	0.0144617	0	0.0195723	0.015893	0.0246643	0	0.00805367	0.012714	0.00688433
Sh_Ss07D0275077.t1	ScDUF4228-84	0.162731	0.540867	0.56721	1.06704	0.752871	0.74733	0.767017	1.37022	1.98288	2.73192
Sh_Ss07D0275103.t1	ScDUF4228-85	0	0.00396067	0	0.045986	0.0327853	0.0629883	0	0.00407067	0.0230927	0
Sh_So07D0275108.t1	ScDUF4228-86	0.003774	0.0952393	0.052677	0.080046	0.171827	0.0567647	0	0.0103017	0.064033	0.018868
Sh_Ss07E0277687.t1	ScDUF4228-87	0	0	0	0	0	0	0	0	0	0
Sh_So07E0278330.t1	ScDUF4228-88	0.23885	0.2405	0.538071	0.724494	0.837262	1.32543	0.25298	0.511994	0.669903	0.689147
Sh_So07F0280607.t1	ScDUF4228-89	0.129373	0.0817767	0	0.0427073	0	0.0171187	0	0	0.057318	0.071421
Sh_Ss07I0288021.t1	ScDUF4228-90	0.0998807	0.69982	1.02446	1.31703	1.08256	1.0678	0	0.418032	1.10808	1.36267
Sh_Ss07I0288065.t1	ScDUF4228-91	0.00875967	0.0951387	0.162785	0.266182	0.271503	0	0.133591	0.0613277	0.0586067	0.270517
Sh_So07J0289014.t1	ScDUF4228-92	0.538632	1.07034	0.684243	1.52458	1.41264	1.45669	1.50019	1.70238	2.3462	1.97247
Sh_So07J0291155.t1	ScDUF4228-93	0.235798	0.641218	0.339853	1.48	0.76261	1.08153	0.413742	0.742228	0.676872	0.376841
Sh_So07K0293274.t1	ScDUF4228-94	0.0188863	0.433806	0.927216	1.78614	0.705412	0.486212	0.38852	0.0858263	0.46924	0.307393
Sh_So07K0293311.t1	ScDUF4228-95	0.00963933	0.094185	0	0.0554347	0.0481077	0	0	0.00778933	0.0197257	0.038881
Sh_So07L0294679.t1	ScDUF4228-96	7.20088	9.29672	2.06082	5.34369	4.06269	4.78405	1.61998	3.99403	9.81286	6.26934
Sh_So09A0310090.t1	ScDUF4228-97	0	0	0	0	0	0	0	0	0	0
Sh_So09D0319361.t1	ScDUF4228-98	0.00526533	0	0	0	0	0.00753133	0	0	0	0.0177893
Sh_So09E0322260.t1	ScDUF4228-99	0	0	0	0	0	0	0	0	0	0
Sh_So09F0325494.t1	ScDUF4228-100	0	0	0	0	0	0	0	0	0	0
Sh_So09F0326028.t1	ScDUF4228-101	0	0.044086	0	0	0	0	0	0	0	0
Sh_Ss09G0328758.t1	ScDUF4228-102	0	0.000837	0	0	0	0	0	0	0	0
Sh_So09G0329273.t1	ScDUF4228-103	0	0	0	0.0123417	0.0452047	0	0	0	0	0
Sh_Ss09H0331169.t1	ScDUF4228-104	0	0	0	0	0	0	0	0	0	0
Sh_Ss09H0332050.t1	ScDUF4228-105	0	0	0	0	0	0	0	0	0	0
Sh_Ss09H0332538.t1	ScDUF4228-106	0	0	0	0.0123417	0.0452047	0.202777	0.0578403	0	0	0
Sh_Ss09I0334358.t1	ScDUF4228-107	0	0	0	0	0	0	0	0	0	0
Sh_So09I0335309.t1	ScDUF4228-108	0	0	0	0	0	0	0	0	0	0
Sh_So10A0001071.t1	ScDUF4228-109	7.09946	8.95487	2.07781	6.31795	4.15493	4.18985	2.02481	4.76703	9.73065	7.13769
Sh_So10A0001811.t1	ScDUF4228-110	0	0	0	0.0108793	0	0	0	0	0	0
Sh_Ss10B0003638.t1	ScDUF4228-111	6.86267	10.2053	2.55221	8.3933	7.10182	5.72557	4.25721	6.7861	11.2905	9.81424
Sh_So10B0004265.t1	ScDUF4228-112	0.0360267	0	0	0.010932	0	0	0	0	0	0
Sh_So10C0005963.t1	ScDUF4228-113
Sh_So10C0006043.t1	ScDUF4228-114	2.89001	4.73451	1.69623	2.31973	1.00727	2.36	1.23154	1.94882	4.41084	2.66215
Sh_So10C0006609.t1	ScDUF4228-115	0.0500333	0	0.0273333	0.203902	0.0978067	0.0984157	0	0.0321277	0	0
Sh_So10D0008109.t1	ScDUF4228-116	11.662	12.7828	3.77457	12.3239	7.9068	8.15777	3.18067	7.82856	15.8148	13.5232
Sh_Ss10F0013842.t1	ScDUF4228-117	0	0	0	0.141949	0	0	0	0.0274	0.028219	0
Sh_So10G0015589.t1	ScDUF4228-118	5.85389	6.48635	1.76001	4.59715	2.97127	2.67867	1.33394	2.91524	7.27378	6.09717
Sh_So10G0016957.t1	ScDUF4228-119	0.0150193	0.070467	0.0566737	0.148832	0.139496	0.0308483	0.109862	0.104205	0	0
Sh_So10H0019264.t1	ScDUF4228-120	0	0.15345	0.0566737	0	0	0.00578	0	0	0	0
Sh_Ss10I0021182.t1	ScDUF4228-121	2.27206	0.877539	0.235752	0.0555193	1.30985	0.798172	0.147927	0.96591	3.74965	0.077325
Sh_Ss10I0021798.t1	ScDUF4228-122	0.269627	0.648089	0	0.386408	0	0.0367697	0	0.0989783	0.0420263	0.02921
Sh_So10K0025609.t1	ScDUF4228-123	4.53614	4.9088	1.66958	3.63742	2.70847	3.57405	0.544252	3.43239	6.31074	4.56274
Sh_Ss10K0026432.t1	ScDUF4228-124	0	0.25828	0.206272	0.356045	0	0.02496	0	0	0	0
Sh_Ss10L0028282.t1	ScDUF4228-125	0	0	0	0	0	0	0	0	0	0
Sh_So10L0028614.t1	ScDUF4228-126	0.0150193	0.0196713	0	0.101945	0	0.0428553	0	0.026687	0	0

## Sheet: Table S4
Table S4. The tissue-specific expression of the ScDUF4228 family genes was determined using RNA-Seq data.
Gene ID	Gene name	Seeding-Stem	Seeding-Leaf	preMature-Stem	preMature-RollLeaf	preMature-Leaf	Mature-Stem	Mature-RollLeaf	Mature-Leaf
Sh_Ss01A0030425.t1	ScDUF4228-1	0	0	0	0	0	0	0	0
Sh_So01A0034810.t1	ScDUF4228-2	1.39185	1.30093	1.29035	4.12632	4.61411	0.595132	0.338398	0.17273
Sh_Ss01C0041571.t1	ScDUF4228-3	0.798085	0.313714	0	0	0	0.140605	0.061264	0.284918
Sh_Ss01D0051856.t1	ScDUF4228-4	1.34079	1.19474	2.50211	2.50171	1.26833	0.815546	0.164279	0.26547
Sh_Ss01E0057380.t1	ScDUF4228-5	0	0	0	0	0	0	0	0
Sh_Ss01E0058059.t1	ScDUF4228-6	0.632993	0.844277	2.3681	2.92225	4.06425	0.507541	0.185601	0.160773
Sh_So01E0058090.t1	ScDUF4228-7	1.33255	1.85451	3.60315	5.85524	7.06783	1.28707	0.233411	0.214577
Sh_So01E0058115.t1	ScDUF4228-8	1.54876	1.5351	2.81716	5.6652	5.97262	1.08378	0.292163	0.126426
Sh_So01F0060033.t1	ScDUF4228-9	0.145136	0.591474	0	1.66615	0	0.156285	0	0
Sh_So01F0063216.t1	ScDUF4228-10	0	0	0	0	0	0	0	0
Sh_So01G0068565.t1	ScDUF4228-11	0	0	0	0	0	0	0	0
Sh_So01I0076437.t1	ScDUF4228-12	0.451638	0.2873	0.06288	0	0	3.58017	0	0
Sh_So01I0076665.t1	ScDUF4228-13	0.04753	0.44154	0	0.257535	0	0.082622	0	0
Sh_So01I0079964.t1	ScDUF4228-14	0	0	0	0	0	0	0	0
Sh_So01I0080483.t1	ScDUF4228-15	1.947	2.01645	2.46922	5.76858	9.60324	0.950331	0.359122	0.228391
Sh_So01J0085082.t1	ScDUF4228-16	0	0	0	0	0	0	0	0
Sh_So01K0090973.t1	ScDUF4228-17	1.50228	1.92667	4.77006	4.28236	3.89134	2.90343	0.221962	0.504549
Sh_So01K0091874.t1	ScDUF4228-18	2.27023	1.83722	1.62709	5.8823	7.73979	1.28931	0	0.248729
Sh_So02B0099073.t1	ScDUF4228-19	1.23367	0.762802	2.55575	0.619296	0	0.216438	1.48603	1.01184
Sh_So02C0103432.t1	ScDUF4228-20	1.68796	2.32053	0	1.57863	1.67212	0.642508	4.97793	6.93795
Sh_So02E0109984.t1	ScDUF4228-21	0.131183	0.768426	0.897766	0	0	2.47864	1.04494	0.651954
Sh_So02E0109985.t1	ScDUF4228-22	0.121034	0.559903	0.312329	0	0	4.28346	1.74544	0.959087
Sh_So02E0111850.t1	ScDUF4228-23	1.85554	3.76214	1.30999	1.46901	0	0.166203	6.05414	10.8323
Sh_Ss02G0121096.t1	ScDUF4228-24	2.15334	1.67307	0.512501	1.36891	0	0.325693	2.72377	3.18636
Sh_So02H0127181.t1	ScDUF4228-25	1.00107	1.25936	0.254121	0.652794	0	0.292418	1.05267	1.75172
Sh_Ss02I0131423.t1	ScDUF4228-26	0.163062	0.684021	0.824159	0	1.2281	0	1.73066	0.947788
Sh_Ss02I0133045.t1	ScDUF4228-27	0.665326	0.593561	0	0	0	0.031698	0.785424	0.885084
Sh_Ss02J0138900.t1	ScDUF4228-28	0.592782	0.486266	0	0.970551	0	0	0.644143	1.22149
Sh_So03A0143484.t1	ScDUF4228-29	4.54089	2.21656	2.97526	0.78656	0	4.72091	0.910507	1.1475
Sh_So03C0149664.t1	ScDUF4228-30	0	0	0	0	0	0.26829	0	0
Sh_So03C0151568.t1	ScDUF4228-31	1.31886	0.657651	0.903818	0.113346	0	2.18635	0.092978	0
Sh_So03C0151930.t1	ScDUF4228-32	0.742435	0.243934	0.511085	0	0	0.686999	0	0.036041
Sh_Ss03D0155605.t1	ScDUF4228-33	1.4176	0.547276	0	0	0	0	0.044165	0
Sh_So03E0157864.t1	ScDUF4228-34	0	0	0	0	0	0	0	0
Sh_So03E0157868.t1	ScDUF4228-35	0	0	0	0	0	0.349066	0	0
Sh_So03E0159535.t1	ScDUF4228-36	1.75767	0.620697	0.968391	0	0	2.11704	0.046268	0
Sh_So03E0159874.t1	ScDUF4228-37	0.300236	0.176937	0.089895	0	0	0.418318	0	0.1039
Sh_Ss03F0164049.t1	ScDUF4228-38	2.08303	0.841541	1.6841	0	0	0	0	0
Sh_Ss03F0165324.t1	ScDUF4228-39	0.690398	1.65108	4.84104	2.86584	3.53715	0.122278	17.0651	12.1978
Sh_So03G0168219.t1	ScDUF4228-40	1.22173	0.23727	0.127193	0	0	0.16607	0	0
Sh_Ss03G0168559.t1	ScDUF4228-41	0.077116	0.152023	1.25951	0	0	0.784924	0	0
Sh_So03H0170456.t1	ScDUF4228-42	0.069454	0	0	0	0	0	0	0
Sh_So03H0171079.t1	ScDUF4228-43	0.315162	0	0	0	0	0	0	0
Sh_So03H0172557.t1	ScDUF4228-44	0.454955	0.205092	0.281771	0	0	0.609756	0	0.180616
Sh_So03H0173371.t1	ScDUF4228-45	0.0712223	5.05576	0.289924	0.924918	4.11398	5.10384	10.978	11.4385
Sh_Ss03I0174424.t1	ScDUF4228-46	0.334558	1.10712	0	0	0	0	0.107427	0.865142
Sh_Ss03J0180696.t1	ScDUF4228-47	2.55892	0.873345	0.517997	0	0	1.37391	0.139466	0
Sh_Ss03J0181161.t1	ScDUF4228-48	0.087348	0.0776213	0	1.99869	0	0.056433	0	0
Sh_Ss03K0184711.t1	ScDUF4228-49	0.187233	0.354713	0.684156	0.803469	0.915731	0.029637	0.588527	0.59746
Sh_So04A0188772.t1	ScDUF4228-50	0.302361	0.140241	0.479256	0	0.209589	0.490791	0.086059	0
Sh_So04A0188832.t1	ScDUF4228-51	4.4921	3.73812	3.70621	3.31279	3.57224	4.95702	0.873487	1.19856
Sh_So04B0192290.t1	ScDUF4228-52	4.22417	3.65158	2.95515	0.968549	0.172578	6.56143	1.03857	1.31317
Sh_Ss04C0195537.t1	ScDUF4228-53	0.233224	0	0	0	0	0.179402	0	0
Sh_Ss04C0195585.t1	ScDUF4228-54	4.33184	5.01736	7.22946	4.71823	4.44717	0.410851	0.68081	1.33918
Sh_So04D0196927.t1	ScDUF4228-55	0.623928	0.145987	0.24868	0.682983	0	0	0.215867	0.681429
Sh_So04D0196931.t1	ScDUF4228-56	0	0.200856	0	0	0	0.140963	0	0.293815
Sh_So04D0198877.t1	ScDUF4228-57	0.320163	0	0	0	0	0	0	0
Sh_So04E0200505.t1	ScDUF4228-58	0.473325	0.0362977	0.041368	0	0	0	0	0.426389
Sh_So04E0200508.t1	ScDUF4228-59	0	0	0	0.083031	0	0.239575	0	0.293353
Sh_Ss04E0202430.t1	ScDUF4228-60	0.526309	0.211165	0.220469	0	0	0.046677	0.545764	0.099329
Sh_Ss04F0204110.t1	ScDUF4228-61	0.063489	0.0367757	0	0.062217	0	0	0	0.117397
Sh_Ss04F0204112.t1	ScDUF4228-62	0.0421723	0.0386707	0.389639	0.149035	0	0	0	0.260267
Sh_So04F0204113.t1	ScDUF4228-63	0	0	0	0	0	0	0	0
Sh_Ss04F0205991.t1	ScDUF4228-64	4.41845	4.80326	2.53491	4.60732	2.83432	0.860533	2.28994	1.73831
Sh_Ss04G0206770.t1	ScDUF4228-65	0.306088	0.124614	0.482147	0	0.210251	0.088499	0.031561	0
Sh_Ss04G0207545.t1	ScDUF4228-66	0.137713	0	0	0	0	0	0	1.22611
Sh_Ss04G0207548.t1	ScDUF4228-67	0.126072	0.27788	0	0.20973	0	0	0.217573	1.40621
Sh_Ss04G0209439.t1	ScDUF4228-68	0.27597	0.158467	0.499752	0	0.218551	0.128536	0.08974	0
Sh_Ss04G0209494.t1	ScDUF4228-69	3.51877	4.40574	2.04555	3.76931	0.795473	0.637589	2.1581	2.12481
Sh_Ss04H0211037.t1	ScDUF4228-70	0.111928	0.117204	0	0.155074	0	0	0.049216	0.179688
Sh_Ss04H0211040.t1	ScDUF4228-71	0	0	0	0	0.513578	0	0	0.026215
Sh_Ss04H0211056.t1	ScDUF4228-72	0.332841	0.350458	0	0.630356	1.42417	0	0.477537	0.917684
Sh_Ss04H0211059.t1	ScDUF4228-73	0	0.016664	0	0.083031	0	0	0	0.048304
Sh_So04I0213900.t2	ScDUF4228-74	0	0	0	0	0	0	0	0
Sh_So04I0214699.t1	ScDUF4228-75	1.02491	0.931673	0.37003	0.786071	1.06458	0	1.01301	2.16598
Sh_So04I0216545.t1	ScDUF4228-76	0.139382	0.126175	0.408279	0	0	0.164584	0.166469	0.08187
Sh_So04J0217904.t1	ScDUF4228-77	0.601821	0.25873	0.249865	0	0	0	0.42363	0.614235
Sh_So04J0217906.t1	ScDUF4228-78	0.323849	0.423657	0	0	1.11699	0	0.211509	0.192719
Sh_So04J0217907.t1	ScDUF4228-79	0.66853	0.169794	3.11117	0.077522	0	0	0	0.594311
Sh_So04J0217909.t1	ScDUF4228-80	0	0.016664	0	0.083031	0.27209	0	0.095425	0.167961
Sh_So04J0218819.t1	ScDUF4228-81	0.261457	0.140272	0	0	0.209589	0.081769	0.113358	0
Sh_So07B0269851.t1	ScDUF4228-82	0.179584	0.568505	0	0.805647	0	0.100578	0.171176	0.125006
Sh_So07B0269918.t1	ScDUF4228-83	1.19549	0.655275	0.1285	0.103504	0	0.411873	0	0
Sh_Ss07D0275077.t1	ScDUF4228-84	0.281184	0.669592	0	1.16748	0	0.207503	1.17797	0.518755
Sh_Ss07D0275103.t1	ScDUF4228-85	0.963627	0.601574	0	0.517517	0	0.137403	0	0
Sh_So07D0275108.t1	ScDUF4228-86	2.26196	0.872228	0.613296	0	0	1.39105	0	0.04699
Sh_Ss07E0277687.t1	ScDUF4228-87	0	0	0	0	0	0	0	0
Sh_So07E0278330.t1	ScDUF4228-88	0.292152	0.730441	0	0	0	0.054033	0.272262	0.559139
Sh_So07F0280607.t1	ScDUF4228-89	0.969725	0.748798	0	0	0	0.838287	0	0
Sh_Ss07I0288021.t1	ScDUF4228-90	0.521739	1.59548	0	0	0	0	1.06924	0.979709
Sh_Ss07I0288065.t1	ScDUF4228-91	4.02031	1.42324	0.639989	0	0	0.232645	0	0
Sh_So07J0289014.t1	ScDUF4228-92	0.155956	0.921735	0	0.596233	0.517454	0.184104	1.25304	1.19389
Sh_So07J0291155.t1	ScDUF4228-93	0.284913	0.868803	0	0	3.8463	0.42146	0.400641	0.378835
Sh_So07K0293274.t1	ScDUF4228-94	0.0573273	0.436415	0	0	0	0	0.244801	0
Sh_So07K0293311.t1	ScDUF4228-95	0.786805	0.328531	0	0	0	0.225026	0	0
Sh_So07L0294679.t1	ScDUF4228-96	0.747185	0.915798	3.04008	0.161034	1.6251	0.392525	1.60935	1.81215
Sh_So09A0310090.t1	ScDUF4228-97	0.306142	0	0	0	0	0	0	0
Sh_So09D0319361.t1	ScDUF4228-98	1.72543	0.849526	0.400654	0.113346	0	2.44034	0.046489	0
Sh_So09E0322260.t1	ScDUF4228-99	0.221254	0	0.808819	0	0	0	0	0
Sh_So09F0325494.t1	ScDUF4228-100	0	0	0	0	0	0	0	0
Sh_So09F0326028.t1	ScDUF4228-101	1.23239	0.9801	5.28003	0	0	4.15595	0	0.238836
Sh_Ss09G0328758.t1	ScDUF4228-102	0	0	0	0	0	0	0	0
Sh_So09G0329273.t1	ScDUF4228-103	3.69546	0.93894	10.7074	0.421713	0	2.51258	0.274549	0
Sh_Ss09H0331169.t1	ScDUF4228-104	0.0394087	0.042935	0	0	0	0	0	0
Sh_Ss09H0332050.t1	ScDUF4228-105	0	0	0	0.860063	0	0	0	0
Sh_Ss09H0332538.t1	ScDUF4228-106	4.95401	1.51419	7.3385	0.426297	0	1.66167	0.435299	0.48687
Sh_Ss09I0334358.t1	ScDUF4228-107	0.125807	0.068567	0	0	0	0	0	0
Sh_So09I0335309.t1	ScDUF4228-108	0.0656913	0	0	0	0	0.029498	0	0
Sh_So10A0001071.t1	ScDUF4228-109	0.974757	1.25032	2.58087	0.596935	0	0.700399	2.36922	1.77588
Sh_So10A0001811.t1	ScDUF4228-110	0.0225053	0.0441057	0	0	0	0	0	0.124773
Sh_Ss10B0003638.t1	ScDUF4228-111	2.10396	1.55836	4.70337	2.33335	0	0.516968	3.89604	3.33028
Sh_So10B0004265.t1	ScDUF4228-112	0.129381	0.165692	0.076045	0	0	0.798588	0	0.213263
Sh_So10C0005963.t1	ScDUF4228-113	0	0	0	0	0	0	0	0
Sh_So10C0006043.t1	ScDUF4228-114	0.571491	0.359876	0.559608	0	1.48117	0.063826	0.763226	2.08679
Sh_So10C0006609.t1	ScDUF4228-115	0.398371	0.498007	0	1.54136	0	0.231419	2.16358	0.975938
Sh_So10D0008109.t1	ScDUF4228-116	1.86261	2.66733	5.21533	1.54232	1.65609	0.280203	2.8671	4.99817
Sh_Ss10F0013842.t1	ScDUF4228-117	0.506677	0.504234	0.076045	0.900028	0	0.029637	0.314534	0.660396
Sh_So10G0015589.t1	ScDUF4228-118	0.590628	0.657871	0.404004	0.636389	0.310531	0.430512	1.21372	0.974956
Sh_So10G0016957.t1	ScDUF4228-119	0.203585	0.662995	0.570413	1.73025	0	2.04739	1.70733	0.880448
Sh_So10H0019264.t1	ScDUF4228-120	0.594436	0.756043	1.06952	1.31297	0	0.682387	0.411509	0.020606
Sh_Ss10I0021182.t1	ScDUF4228-121	0	0	0	1.21524	0	0	0	0
Sh_Ss10I0021798.t1	ScDUF4228-122	0.396697	0.559945	1.46984	2.64071	0	0.420714	1.4775	2.07905
Sh_So10K0025609.t1	ScDUF4228-123	0.615273	0.784307	0	0	2.46551	0.109601	1.46808	2.13985
Sh_Ss10K0026432.t1	ScDUF4228-124	0.33222	0.109345	2.46194	0.940939	0	0	2.05186	0.918564
Sh_Ss10L0028282.t1	ScDUF4228-125	0.326714	0	0.820802	0	0	0	0	0
Sh_So10L0028614.t1	ScDUF4228-126	0.152311	0.325876	1.12772	0.768032	0	1.30456	0.961863	0.307138

## Sheet: Table S5
Table S5. The expression of ScDUF4228 family genes under drought stress was determined using RNA-Seq data.
Gene ID	Gene name	Control	Drought
Sh_Ss01A0030425.t1	ScDUF4228-1	4.7989	1.44949
Sh_So01A0034810.t1	ScDUF4228-2	0.101672	0.7038
Sh_Ss01C0041571.t1	ScDUF4228-3	4.7989	1.44949
Sh_Ss01D0051856.t1	ScDUF4228-4	3.38365	4.56174
Sh_Ss01E0057380.t1	ScDUF4228-5	2.97338	0.725591
Sh_Ss01E0058059.t1	ScDUF4228-6	4.39365	4.56174
Sh_So01E0058090.t1	ScDUF4228-7	1.38365	4.56174
Sh_So01E0058115.t1	ScDUF4228-8	3.68365	4.56174
Sh_So01F0060033.t1	ScDUF4228-9	2.85819	0.310797
Sh_So01F0063216.t1	ScDUF4228-10	2.97338	0.725591
Sh_So01G0068565.t1	ScDUF4228-11	2.97338	0.725591
Sh_So01I0076437.t1	ScDUF4228-12	4.7989	1.44949
Sh_So01I0076665.t1	ScDUF4228-13	2.85819	0.310797
Sh_So01I0079964.t1	ScDUF4228-14	2.97338	0.725591
Sh_So01I0080483.t1	ScDUF4228-15	0.101672	0.7038
Sh_So01J0085082.t1	ScDUF4228-16	2.97338	0.725591
Sh_So01K0090973.t1	ScDUF4228-17	0.101672	0.7038
Sh_So01K0091874.t1	ScDUF4228-18	1.27365	4.56174
Sh_So02B0099073.t1	ScDUF4228-19	0.102615	1.31944
Sh_So02C0103432.t1	ScDUF4228-20	0.102615	1.31944
Sh_So02E0109984.t1	ScDUF4228-21	6.34091	1.87314
Sh_So02E0109985.t1	ScDUF4228-22	2.44403	0.254825
Sh_So02E0111850.t1	ScDUF4228-23	4.28822	17.5925
Sh_Ss02G0121096.t1	ScDUF4228-24	0.101672	0.7038
Sh_So02H0127181.t1	ScDUF4228-25	0.406701	0.490633
Sh_Ss02I0131423.t1	ScDUF4228-26	6.34091	1.87314
Sh_Ss02I0133045.t1	ScDUF4228-27	0.406701	0.490633
Sh_Ss02J0138900.t1	ScDUF4228-28	0.406701	0.490633
Sh_So03A0143484.t1	ScDUF4228-29	1.85092	6.31652
Sh_So03C0149664.t1	ScDUF4228-30	0	0
Sh_So03C0151568.t1	ScDUF4228-31	17.7218	1.00511
Sh_So03C0151930.t1	ScDUF4228-32	2.52069	0.415454
Sh_Ss03D0155605.t1	ScDUF4228-33	6.39362	0
Sh_So03E0157864.t1	ScDUF4228-34	0	0
Sh_So03E0157868.t1	ScDUF4228-35	0	0
Sh_So03E0159535.t1	ScDUF4228-36	22.2133	1.98294
Sh_So03E0159874.t1	ScDUF4228-37	2.02468	0.473239
Sh_Ss03F0164049.t1	ScDUF4228-38	17.7218	3.00511
Sh_Ss03F0165324.t1	ScDUF4228-39	0	0
Sh_So03G0168219.t1	ScDUF4228-40	17.7218	1.00511
Sh_Ss03G0168559.t1	ScDUF4228-41	2.52069	0.415454
Sh_So03H0170456.t1	ScDUF4228-42	0	0
Sh_So03H0171079.t1	ScDUF4228-43	0.650098	0
Sh_So03H0172557.t1	ScDUF4228-44	2.02468	0.473239
Sh_So03H0173371.t1	ScDUF4228-45	0	0
Sh_Ss03I0174424.t1	ScDUF4228-46	0	0
Sh_Ss03J0180696.t1	ScDUF4228-47	17.7218	1.00511
Sh_Ss03J0181161.t1	ScDUF4228-48	2.52069	0.415454
Sh_Ss03K0184711.t1	ScDUF4228-49	0	0
Sh_So04A0188772.t1	ScDUF4228-50	4.1879	0.828213
Sh_So04A0188832.t1	ScDUF4228-51	22.3273	9.6343
Sh_So04B0192290.t1	ScDUF4228-52	22.3273	9.6343
Sh_Ss04C0195537.t1	ScDUF4228-53	4.1879	0.828213
Sh_Ss04C0195585.t1	ScDUF4228-54	22.3273	9.6343
Sh_So04D0196927.t1	ScDUF4228-55	0	0
Sh_So04D0196931.t1	ScDUF4228-56	0.846372	0.458507
Sh_So04D0198877.t1	ScDUF4228-57	4.1879	0.828213
Sh_So04E0200505.t1	ScDUF4228-58	0	0
Sh_So04E0200508.t1	ScDUF4228-59	0.846372	0.458507
Sh_Ss04E0202430.t1	ScDUF4228-60	5.76199	1.86259
Sh_Ss04F0204110.t1	ScDUF4228-61	0	0
Sh_Ss04F0204112.t1	ScDUF4228-62	0	0
Sh_So04F0204113.t1	ScDUF4228-63	0.846372	0.458507
Sh_Ss04F0205991.t1	ScDUF4228-64	22.3273	9.6343
Sh_Ss04G0206770.t1	ScDUF4228-65	4.1879	0.828213
Sh_Ss04G0207545.t1	ScDUF4228-66	0	0
Sh_Ss04G0207548.t1	ScDUF4228-67	0	0
Sh_Ss04G0209439.t1	ScDUF4228-68	4.1879	0.828213
Sh_Ss04G0209494.t1	ScDUF4228-69	22.3273	9.6343
Sh_Ss04H0211037.t1	ScDUF4228-70	0	0
Sh_Ss04H0211040.t1	ScDUF4228-71	0.846372	0.458507
Sh_Ss04H0211056.t1	ScDUF4228-72	0	0
Sh_Ss04H0211059.t1	ScDUF4228-73	0.846372	0.458507
Sh_So04I0213900.t2	ScDUF4228-74	3.2791	2.49284
Sh_So04I0214699.t1	ScDUF4228-75	0	0
Sh_So04I0216545.t1	ScDUF4228-76	4.1879	0.828213
Sh_So04J0217904.t1	ScDUF4228-77	0	0
Sh_So04J0217906.t1	ScDUF4228-78	0	0
Sh_So04J0217907.t1	ScDUF4228-79	0	0
Sh_So04J0217909.t1	ScDUF4228-80	0.846372	0.458507
Sh_So04J0218819.t1	ScDUF4228-81	4.1879	0.828213
Sh_So07B0269851.t1	ScDUF4228-82	6.41667	4.64564
Sh_So07B0269918.t1	ScDUF4228-83	0.624949	0
Sh_Ss07D0275077.t1	ScDUF4228-84	6.41667	4.64564
Sh_Ss07D0275103.t1	ScDUF4228-85	0.624949	0
Sh_So07D0275108.t1	ScDUF4228-86	0.624949	0
Sh_Ss07E0277687.t1	ScDUF4228-87	0.455832	0.730385
Sh_So07E0278330.t1	ScDUF4228-88	6.41667	4.64564
Sh_So07F0280607.t1	ScDUF4228-89	0.624949	0
Sh_Ss07I0288021.t1	ScDUF4228-90	2.91741	2.12287
Sh_Ss07I0288065.t1	ScDUF4228-91	24.3546	6.07654
Sh_So07J0289014.t1	ScDUF4228-92	6.41667	4.64564
Sh_So07J0291155.t1	ScDUF4228-93	6.41667	4.64564
Sh_So07K0293274.t1	ScDUF4228-94	2.91741	2.12287
Sh_So07K0293311.t1	ScDUF4228-95	0.624949	0
Sh_So07L0294679.t1	ScDUF4228-96	0.832267	0.117429
Sh_So09A0310090.t1	ScDUF4228-97	0.650098	0
Sh_So09D0319361.t1	ScDUF4228-98	17.7218	1.00511
Sh_So09E0322260.t1	ScDUF4228-99	0.650098	0
Sh_So09F0325494.t1	ScDUF4228-100	0.455832	0.730385
Sh_So09F0326028.t1	ScDUF4228-101	2.19225	0.424023
Sh_Ss09G0328758.t1	ScDUF4228-102	0.455832	0.730385
Sh_So09G0329273.t1	ScDUF4228-103	2.19225	0.424023
Sh_Ss09H0331169.t1	ScDUF4228-104	0.650098	0
Sh_Ss09H0332050.t1	ScDUF4228-105	0.455832	0.730385
Sh_Ss09H0332538.t1	ScDUF4228-106	2.19225	0.424023
Sh_Ss09I0334358.t1	ScDUF4228-107	0.650098	0
Sh_So09I0335309.t1	ScDUF4228-108	0.455832	0.730385
Sh_So10A0001071.t1	ScDUF4228-109	0.832267	0.117429
Sh_So10A0001811.t1	ScDUF4228-110	0	0
Sh_Ss10B0003638.t1	ScDUF4228-111	0.832267	0.117429
Sh_So10B0004265.t1	ScDUF4228-112	0	0
Sh_So10C0005963.t1	ScDUF4228-113	3.2791	2.49284
Sh_So10C0006043.t1	ScDUF4228-114	0.832267	0.117429
Sh_So10C0006609.t1	ScDUF4228-115	0	0
Sh_So10D0008109.t1	ScDUF4228-116	0.832267	0.117429
Sh_Ss10F0013842.t1	ScDUF4228-117	0.075262	0
Sh_So10G0015589.t1	ScDUF4228-118	0.832267	0.117429
Sh_So10G0016957.t1	ScDUF4228-119	0	0
Sh_So10H0019264.t1	ScDUF4228-120	0	0
Sh_Ss10I0021182.t1	ScDUF4228-121	0.638497	0.799991
Sh_Ss10I0021798.t1	ScDUF4228-122	0	0
Sh_So10K0025609.t1	ScDUF4228-123	0.638497	0.799991
Sh_Ss10K0026432.t1	ScDUF4228-124	0	0
Sh_Ss10L0028282.t1	ScDUF4228-125	0.650098	0
Sh_So10L0028614.t1	ScDUF4228-126	0	0

## Sheet: Table S6
Table S6. Primers for ScDUF228 family genes under drought stress
Primer	Primer sequence（5'to 3'）
GAPDH-F	CACGGCCACTGGA AGCA
GAPDH-R	TCCTCAGGGTTCCTGATGCC
qScDUF4228-4-F	TACTTGTATGCCCATGCCGC
qScDUF4228-4-R	GCTCTTCGAGGGTTTTGGGT
qScDUF4228-7-F	CAGAGGTGCTGAGGGAGTTC
qScDUF4228-7-R	CGGATGATTCCTTGCGCTCT
qScDUF4228-18-F	CCTGCTCCATTTCCCTTCCTT
qScDUF4228-18-R	TGCGACTCAGAGGAGTTGTT
qScDUF4228-23-F	CGTGTCCCTGCTGATGATAAC
qScDUF4228-23-R	GTGATGAGGCGGTAGACCTG
qScDUF4228-29-F	TGGAGTCCGAGGAGGTGAAG
qScDUF4228-29-R	GTGAGCATGAGCGACTCCAG
qScDUF4228-38-F	TCTACTTCCTCATGCCGGTC
qScDUF4228-38-R	CGTGGAGGCCTTTTCCTTCA
qScDUF4228-92-F	GAACCCCAACCACACGCTCA
qScDUF4228-92-R	CGTGTCTCCCACGCTCTTCTT
PYES2-ScDUF228-7-F	ATAGGGAATATTAAGCTTATGGGCAACTGCCAGTGCCAGG
PYES2-ScDUF228-7-R	CTGGATATCTGCAGAATTCTCACCCTTCGGCGATGCTCTG
PYES2-ScDUF228-18-F	ATAGGGAATATTAAGCTTATGGGCAACGCTCTCGCCGGCA
PYES2-ScDUF228-18-R	CTGGATATCTGCAGAATTCCTAACCAGCTAGGCCTCGCGCGC
PYES2-ScDUF228-23-F	TATAGGGAATATTAAGCTTATGGGCAACTGCCAGGCGGCGGA
PYES2-ScDUF228-23-R	CTGGATATCTGCAGAATTCTCAGCTGGTGGCGGATTCAGAGAA
PYES2-ScDUF228-38-F	ATAGGGAATATTAAGCTTATGGAGACCATCAAGTGCTGCA
PYES2-ScDUF228-38-R	TGGATATCTGCAGAATTCTTACAAGTCATCCTCGGTGATG
